# Supplementary material for: Reduction in Epigenetic Age Acceleration Is Related to Empathy in Mothers with Neglectful Caregiving
Source: Brain Sci. 2021 Oct 21;11(11):1376. doi: 10.3390/brainsci11111376 (PMC8615407; doi:10.3390/brainsci11111376)
Supplement: Supplementary file 1 [file brainsci-11-01376-s001.zip]

Archive with 1 entries (1 files):
- brainsci-1373209-supplementary.pdf
